# Supplementary material for: Antioxidant, Anti-Inflammatory, and Anti-Diabetic Activity of Phenolic Acids Fractions Obtained from Aerva lanata (L.) Juss
Source: Molecules. 2021 Jun 8;26(12):3486. doi: 10.3390/molecules26123486 (PMC8228310; doi:10.3390/molecules26123486)
Supplement: Supplementary file 1 [file molecules-26-03486-s001.zip]

Archive with 1 entries (1 files):
- molecules-1235721-supplementary.pdf
